# Supplementary material for: Identification of Potential Pteridin Reductase-1 Inhibitors for the Treatment of Leishmaniasis: A Bioinformatics Approach
Source: Pharmaceuticals (Basel). 2025 Aug 21;18(8):1237. doi: 10.3390/ph18081237 (PMC12389166; doi:10.3390/ph18081237)
Supplement: Supplementary file 1 [file pharmaceuticals-18-01237-s001.zip]

Archive with 1 entries (1 files):
- pharmaceuticals-3705418-supplementary.pdf
